# Supplementary material for: Phytochemical Profile and Bioactive Potential of Hampea rovirosae Standl.: Antioxidant, Antimicrobial, and Carbohydrate-Hydrolyzing Enzyme Inhibitory Activities
Source: Curr Issues Mol Biol. 2026 Mar 19;48(3):327. doi: 10.3390/cimb48030327 (PMC13025906; doi:10.3390/cimb48030327)
Supplement: Supplementary file 1 [file cimb-48-00327-s001.zip]

Archive with 1 entries (1 files):
- cimb-4173587-supplementary.pdf
